# Supplementary material for: Phenological Changes in the Fecal Microbiota of Elaphurus davidianus in Inner Mongolia Daqingshan National Nature Reserve
Source: Animals (Basel). 2026 Jun 1;16(11):1698. doi: 10.3390/ani16111698 (PMC13255627; doi:10.3390/ani16111698)
Supplement: Supplementary file 1 [file animals-16-01698-s001.zip]

Archive with 7 entries (7 files):
- Supplementary_Figure_S1.jpg
- Supplementary_Figure_S2.png
- Supplementary_Table_S1.xls
- Supplementary_table_S2.xls
- Supplementary_Table_S3.xls
- Supplementary_Table_S4.xlsx
- Supplementary_Table_S5.xls
