# Supplementary material for: Phenological Changes in the Fecal Microbiota of Elaphurus davidianus in Inner Mongolia Daqingshan National Nature Reserve
Source: Animals (Basel). 2026 Jun 1;16(11):1698. doi: 10.3390/ani16111698 (PMC13255627; doi:10.3390/ani16111698)
Supplement: Supplementary file 1 [file animals-16-01698-s001.zip › Supplementary_Table_S1.xls]

## Sheet: Sheet1
Sample collection information for fecal samples from Père David's deer in the Daqingshan National Nature Reserve, Inner Mongolia
Group	Vegetation phenology	Time	Number of samples	Sample ID
Rain season（May–September)	Recovery period	2023.5	25	ML_1
				ML_2
				ML_3
				ML_4
				ML_5
				ML_6
				ML_7
				ML_8
				ML_9
				ML_10
				ML_11
				ML_12
				ML_13
				ML_14
				ML_15
				ML_16
				ML_17
				ML_18
				ML_19
				ML_20
				ML_21
				ML_22
				ML_23
				ML_24
				ML_25
	Growth period	2022.7	12	BFU3265
				BFU3266
				BFU3267
				BFU3268
				BFU3269
				BFU3270
				BFU3271
				BFU3272
				BFU3273
				BFU3274
				BFU3275
				BFU3276
Dry season（October–April of the following year)	Withering period	2023.1	20	DQS_ML_1
				DQS_ML_2
				DQS_ML_3
				DQS_ML_4
				DQS_ML_5
				DQS_ML_6
				DQS_ML_7
				DQS_ML_8
				DQS_ML_9
				DQS_ML_10
				DQS_ML_11
				DQS_ML_12
				DQS_ML_13
				DQS_ML_14
				DQS_ML_15
				DQS_ML_16
				DQS_ML_17
				DQS_ML_18
				DQS_ML_19
				DQS_ML_20
	Dormancy period	2022.3	12	BFU_3186
				BFU_3187
				BFU_3188
				BFU_3189
				BFU_3190
				BFU_3191
				BFU_3192
				BFU_3193
				BFU_3194
				BFU_3195
				BFU_3196
				BFU_3197
		2023.3	13	DQS_ML_37
				DQS_ML_38
				DQS_ML_39
				DQS_ML_40
				DQS_ML_41
				DQS_ML_42
				DQS_ML_43
				DQS_ML_44
				DQS_ML_45
				DQS_ML_46
				DQS_ML_47
				DQS_ML_48
				DQS_ML_49
		2021.12	8	F1
				F2
				F3
				F4
				F5
				F6
				F9
				F10
