# Supplementary material for: Phenological Changes in the Fecal Microbiota of Elaphurus davidianus in Inner Mongolia Daqingshan National Nature Reserve
Source: Animals (Basel). 2026 Jun 1;16(11):1698. doi: 10.3390/ani16111698 (PMC13255627; doi:10.3390/ani16111698)
Supplement: Supplementary file 1 [file animals-16-01698-s001.zip › Supplementary_table_S2.xls]

## Sheet: Sheet1
Parasite Egg Infection Status of Père David’s Deer in the Daqingshan National Nature Reserve (2021-2023)
Sampling Time	Parasite Type	Number Examined	Number Positive	Prevalence (%)	Mean EPG
2021.12	Nematodes	36	9	25	0.33
	Cestodes	36	0	0	0
	Coccidia	36	0	0	0
2022.3	Nematodes	36	30	83.33	0.61
	Cestodes	36	2	5.56	3.62
	Coccidia	36	36	100	12.45
2022.7	Nematodes	21	21	100	4.93
	Coccidia	21	19	90	1.1
2023.3	Nematodes	36	23	62.5	0.75
	Ascarids	36	14	37.5	0.25
	Coccidia	36	10	25	3.13
2023.5	Nematodes	75	51	66.7	4.01
	Cestodes	75	1	1.33	1.72
	Coccidia	75	16	21.33	1.83
2023.10	Nematodes	60	48	80	1.22
	Ascarids	60	29	46.67	1.46
	Coccidia	60	33	53.33	2.48
