# Supplementary material for: Phenological Changes in the Fecal Microbiota of Elaphurus davidianus in Inner Mongolia Daqingshan National Nature Reserve
Source: Animals (Basel). 2026 Jun 1;16(11):1698. doi: 10.3390/ani16111698 (PMC13255627; doi:10.3390/ani16111698)
Supplement: Supplementary file 1 [file animals-16-01698-s001.zip › Supplementary_Table_S3.xls]

## Sheet: Sheet1
Summary of sequencing information for fecal samples from Père David's deer in the Daqingshan National Nature Reserve, Inner Mongolia
SampleInfo	Seq_num	Base_num	Mean_length	Min_length	Max_length
BFU3265	143378	58596571	408.686	232	451
BFU3266	132344	54118214	408.921	258	450
BFU3267	135992	55458002	407.803	202	437
BFU3268	133280	54362866	407.885	231	431
BFU3269	146965	59998317	408.249	249	444
BFU3270	133827	54588462	407.903	259	449
BFU3271	146349	59680759	407.798	202	451
BFU3272	155817	63540799	407.791	220	449
BFU3273	109688	44762178	408.086	259	432
BFU3274	156216	63728167	407.949	202	449
BFU3275	141065	57640042	408.606	235	443
BFU3276	121162	49500400	408.547	259	446
BFU_3186	122475	50163138	409.579	201	436
BFU_3187	97940	40079132	409.221	230	447
BFU_3188	84993	34832086	409.823	230	444
BFU_3189	81494	33355895	409.305	230	432
BFU_3190	112495	45995406	408.866	215	451
BFU_3191	104889	43039840	410.337	230	431
BFU_3192	109140	44618144	408.816	230	431
BFU_3193	119655	49017911	409.66	336	432
BFU_3194	104743	42892028	409.498	215	433
BFU_3195	99278	40614491	409.099	229	431
BFU_3196	100277	41018232	409.049	201	444
BFU_3197	104494	42781721	409.418	213	451
DQS_ML_1	81919	33859950	413.335	206	435
DQS_ML_10	72205	29874198	413.741	247	440
DQS_ML_11	76852	31775651	413.466	216	436
DQS_ML_12	75415	31127329	412.747	230	436
DQS_ML_13	82197	33927884	412.763	232	432
DQS_ML_14	82994	34132179	411.261	220	435
DQS_ML_15	76967	31698655	411.847	236	436
DQS_ML_16	76264	31522620	413.336	228	431
DQS_ML_17	74381	30798579	414.065	200	431
DQS_ML_18	79644	32743715	411.126	258	432
DQS_ML_19	79766	32854742	411.889	201	431
DQS_ML_2	75981	31253465	411.333	220	432
DQS_ML_20	85000	35023430	412.04	232	437
DQS_ML_3	72864	29997858	411.697	213	432
DQS_ML_37	97699	40339917	412.9	249	452
DQS_ML_38	106102	43834174	413.132	201	448
DQS_ML_39	50171	20702609	412.641	231	432
DQS_ML_4	77613	32103926	413.641	232	431
DQS_ML_40	96687	39907482	412.749	201	450
DQS_ML_41	59306	24383070	411.14	231	431
DQS_ML_42	133225	54865149	411.823	201	451
DQS_ML_43	121719	50229251	412.666	232	432
DQS_ML_44	60104	24719191	411.274	232	450
DQS_ML_45	92833	38221135	411.719	230	451
DQS_ML_46	54140	22320191	412.268	231	431
DQS_ML_47	52883	21837425	412.938	202	432
DQS_ML_48	95893	39550118	412.44	230	452
DQS_ML_49	50766	20963236	412.938	249	448
DQS_ML_5	74294	30623544	412.194	265	431
DQS_ML_6	72823	30120442	413.612	206	432
DQS_ML_7	71370	29773901	417.177	232	431
DQS_ML_8	80648	33147084	411.009	222	432
DQS_ML_9	77367	32082548	414.68	216	432
F1	115295	47330259	410.514	203	441
F10	84700	34734299	410.086	232	451
F2	98482	40456018	410.796	249	448
F3	55111	22549982	409.174	262	431
F4	103173	42352491	410.5	231	432
F5	124500	51159457	410.919	229	431
F6	94700	38978935	411.604	231	451
F9	95954	39440424	411.035	229	431
ML_1	86130	35242807	409.182	201	439
ML_10	86391	35395957	409.718	200	444
ML_11	74180	30332462	408.904	212	437
ML_12	76999	31456899	408.536	201	446
ML_13	77793	31873491	409.722	231	444
ML_14	82708	33816113	408.861	203	432
ML_15	76919	31453742	408.92	202	432
ML_16	75505	30864200	408.77	203	440
ML_17	86044	35161064	408.641	202	436
ML_18	73291	29991379	409.21	215	432
ML_19	70657	28963453	409.916	230	435
ML_2	84017	34354375	408.898	230	432
ML_20	92229	37871579	410.625	201	441
ML_21	87714	35945646	409.805	213	445
ML_22	76052	31132354	409.356	219	437
ML_23	89283	36475459	408.538	202	452
ML_24	97421	39873001	409.285	201	441
ML_25	105544	43069149	408.068	201	446
ML_3	90808	37118812	408.761	201	445
ML_4	67142	27517824	409.845	202	449
ML_5	83750	34250875	408.966	205	441
ML_6	76958	31500799	409.325	230	446
ML_7	84440	34566259	409.359	215	432
ML_8	92796	37957361	409.041	201	432
ML_9	87870	35883127	408.366	201	443
Total(90)	8370604	3433767501	410.464	200	452
