# Supplementary material for: Phenological Changes in the Fecal Microbiota of Elaphurus davidianus in Inner Mongolia Daqingshan National Nature Reserve
Source: Animals (Basel). 2026 Jun 1;16(11):1698. doi: 10.3390/ani16111698 (PMC13255627; doi:10.3390/ani16111698)
Supplement: Supplementary file 1 [file animals-16-01698-s001.zip › Supplementary_Table_S4.xlsx]

## Sheet: Supplementary Table 3
Alpha diversity indices of the fecal microbiota in Père David's deer between Inner Mongolia (DQS), Beijing (BJ) and Hubei (SS)
Estimators	P_value(BJ-DQS)	P_value(SS-BJ)	P_value(DQS-SS)	P_value	P_adjust	Statistic
ace	< 0.01	< 0.001	< 0.001	4.246e-8	1.274e-7	33.9494
chao	< 0.05	< 0.001	< 0.001	1.583e-7	2.374e-7	31.318
coverage	< 0.001	< 0.001	< 0.001	2.799e-8	1.274e-7	34.7827
shannon	>= 0.1	< 0.001	< 0.001	2.0E-5	3.0E-5	21.3027
simpson	>= 0.1	< 0.001	< 0.001	0.00032	0.00032	16.1234
sobs	< 0.05	< 0.001	< 0.001	9.009e-8	1.802e-7	32.4449
