# Supplementary material for: Phenological Changes in the Fecal Microbiota of Elaphurus davidianus in Inner Mongolia Daqingshan National Nature Reserve
Source: Animals (Basel). 2026 Jun 1;16(11):1698. doi: 10.3390/ani16111698 (PMC13255627; doi:10.3390/ani16111698)
Supplement: Supplementary file 1 [file animals-16-01698-s001.zip › Supplementary_Table_S5.xls]

## Sheet: Sheet1
Alpha diversity indices of the fecal microbiota in Père David's deer from the Daqingshan National Nature Reserve, Inner Mongolia
	Statistic	p value	Corrected p value
ACE	0.368268	0.7136	0.9021
Chao1	0.0306654	0.9756	0.9756
Sobs	0.317321	0.7518	0.9021
Shannon	-3.45179	0.0008578	0.005147
Coverage	-0.708353	0.4806	0.9021
Simpson	2.71672	0.007938	0.02381
